# Supplementary material for: Fluid resuscitation practices in cardiac surgery patients in the USA: a survey of health care providers
Source: Perioper Med (Lond). 2017 Oct 19;6:15. doi: 10.1186/s13741-017-0071-6 (PMC5649061; doi:10.1186/s13741-017-0071-6)
Supplement: Supplementary file 3 — Frequency of adjunct fluid use for patients needing volume expansion in the presence of blood loss during CPB when blood transfusion is not indicated (scenario 2) a when first fluid choice is 5% albumina (n = 52) and b when first fluid choice is crystalloidsb (n = 39). CPB cardiopulmonary bypass; Hb, hemoglobin; HES, hydroxyethyl starch. aResponses to the following question: How often do you use each of the following as an adjunct to your first choice in a patient not experiencing significant blood loss when volume expansion is indicated during cardiovascular surgery with CPB? bResponses to the following question: How often do you use each of the following as an adjunct to your first choice in a patient for volume expansion in the presence of blood loss when blood transfusion is not indicated (adequate Hb) during cardiovascular surgery with CPB? (ZIP 186 kb) [file 13741_2017_71_MOESM3_ESM.zip]

Archive with 2 entries (2 files):
- Additional file 2/CVSxSurvey_SupplFig2A.JPG
- Additional file 2/CVSxSurvey_SupplFig2B.JPG
