# Supplementary material for: Fluid resuscitation practices in cardiac surgery patients in the USA: a survey of health care providers
Source: Perioper Med (Lond). 2017 Oct 19;6:15. doi: 10.1186/s13741-017-0071-6 (PMC5649061; doi:10.1186/s13741-017-0071-6)
Supplement: Supplementary file 5 — Frequency of adjunct fluid use for expansion during ECMO or VAD (scenario 4) a when first fluid choice is albumin 5%a (n = 33b) and b when first fluid choice is crystalloidsa (n = 31b). ECMO, extracorporeal membrane oxygenation; HES, hydroxyethyl starch; VAD, ventricular assist device. aResponses to the following question: How often do you use the following as an adjunct to your first choice for a patient who needs volume expansion during ECMO or VAD? bNo statistical tests were performed due to small sample size. (ZIP 169 kb) [file 13741_2017_71_MOESM5_ESM.zip]

Archive with 2 entries (2 files):
- Additional file 4/CVSxSurvey_SupplFig4A.JPG
- Additional file 4/CVSxSurvey_SupplFig4B.JPG
